# Supplementary material for: Dacarbazine as a Positive Control in Melanoma Cell Lines (A375, SK‐MEL‐103, 1205Lu) and a Human Ex Vivo Skin Model
Source: Adv Biol (Weinh). 2026 Jan 20;10(1):e00532. doi: 10.1002/adbi.202500532 (PMC12817238; doi:10.1002/adbi.202500532)
Supplement: Supplementary file 1 — Supporting File: adbi70084‐sup‐0001‐Data.zip. [file ADBI-10-e00532-s001.zip]

Archive with 5 entries (5 files):
- Resazurin_DTIC_1205Lu.pzf
- Resazurin_DTIC_3T3.pzf
- Resazurin_DTIC_A375.pzf
- Resazurin_DTIC_HaCaT.pzf
- Resazurin_DTIC_Sk-Mel-103.pzf
